# Supplementary material for: Risk Factors for Mortality in Colombian Patients with Candidemia
Source: J Fungi (Basel). 2021 May 31;7(6):442. doi: 10.3390/jof7060442 (PMC8229794; doi:10.3390/jof7060442)
Supplement: Supplementary file 1 [file jof-07-00442-s001.zip]

Archive with 1 entries (1 files):
- jof-1197406-supplementary.pdf
